# Supplementary material for: Analysis of Factors Affecting Neutralizing Antibody Production after COVID-19 Vaccination Using Newly Developed Rapid Point-of-Care Test
Source: Diagnostics (Basel). 2022 Aug 9;12(8):1924. doi: 10.3390/diagnostics12081924 (PMC9406444; doi:10.3390/diagnostics12081924)
Supplement: Supplementary file 1 [file diagnostics-12-01924-s001.zip]

Archive with 1 entries (1 files):
- diagnostics-1841885-supplementary.pdf
